# Supplementary material for: Global Burden of Invasive Nontyphoidal Salmonella Disease, 2010
Source: Emerg Infect Dis. 2015 Jun;21(6):941–9. doi: 10.3201/eid2106.140999 (PMC4451910; doi:10.3201/eid2106.140999)
Supplement: Technical Appendix 1 — Country profile assignments for invasive nonthyphoidal Salmonella disease. [file 14-0999-Techapp-s1.xlsx]

## Sheet: iNTS Country Profile Assignment
Technical Appendix 1. Country profile assignments for invasive nonthyphoidal Salmonella disease
Region	Country	Malaria Category	HIV Category
North Africa/Middle East	Algeria	1	1
	Bahrain	1	1
	Egypt	1	1
	Iran (Islamic Republic of)	1	1
	Iraq	1	1
	Jordan	1	1
	Kuwait	1	1
	Lebanon	1	1
	Libyan Arab Jamahiriya	1	1
	Morocco	1	1
	Occupied Palestinian Territory	1	1
	Oman	1	1
	Qatar	1	1
	Saudi Arabia	1	1
	Syrian Arab Republic	1	1
	Tunisia	1	1
	Turkey	1	1
	United Arab Emirates	1	1
	Western Sahara	1	1
	Yemen	1	1
Africa	Angola	3	2
	Benin	3	2
	Botswana	1	3
	Burkina Faso	3	2
	Burundi	2	2
	Cameroon	3	2
	Cape Verde	1	1
	Central African Republic	3	2
	Chad	3	2
	Comoros	3	1
	Congo	3	2
	Côte d'Ivoire	3	2
	Democratic Republic of the Congo	3	2
	Djibouti	1	2
	Equatorial Guinea	3	2
	Eritrea	1	2
	Ethiopia	1	2
	Gabon	3	2
	Gambia	1	2
	Ghana	3	2
	Guinea	3	2
	Guinea-Bissau	2	2
	Kenya	2	2
	Lesotho	1	3
	Liberia	3	2
	Madagascar	3	1
	Malawi	3	2
	Mali	3	2
	Mauritania	2	1
	Mayotte	1	1
	Mozambique	3	2
	Namibia	1	2
	Niger	3	2
	Nigeria	3	2
	Rwanda	1	2
	Sao Tome and Principe	1	1
	Senegal	2	1
	Sierra Leone	3	2
	Somalia	1	1
	South Africa	1	3
	Sudan	2	1
	Swaziland	1	3
	Togo	3	2
	Uganda	3	2
	United Republic of Tanzania	3	2
	Zambia	2	2
	Zimbabwe	2	3
Asia/Oceania	Armenia	1	1
	Australia	1	1
	Azerbaijan	1	1
	Brunei Darussalam	1	1
	China	1	1
	China, Hong Kong SAR	1	1
	China, Macao SAR	1	1
	Dem. People's Republic of Korea	1	1
	Fiji	1	1
	French Polynesia	1	1
	Georgia	1	1
	Guam	1	1
	Japan	1	1
	Kazakhstan	1	1
	Kyrgyzstan	1	1
	Micronesia (Fed. States of)	1	1
	Mongolia	1	1
	New Caledonia	1	1
	New Zealand	1	1
	Papua New Guinea	1	1
	Republic of Korea	1	1
	Samoa	1	1
	Singapore	1	1
	Solomon Islands	1	1
	Tajikistan	1	1
	Tonga	1	1
	Turkmenistan	1	1
	Uzbekistan	1	1
	Vanuatu	1	1
	Other non-specified areas	1	1
Southeast Asia	Afghanistan	1	1
	Bangladesh	1	1
	Bhutan	1	1
	Cambodia	1	1
	India	2	1
	Indonesia	2	1
	Lao People's Democratic Republic	1	1
	Malaysia	1	1
	Maldives	1	1
	Mauritius	1	1
	Myanmar	2	1
	Nepal	1	1
	Pakistan	1	1
	Philippines	1	1
	Réunion	1	1
	Sri Lanka	1	1
	Thailand	2	2
	Timor-Leste	1	1
	Viet Nam	1	1
Europe	Albania	1	1
	Austria	1	1
	Belarus	1	1
	Belgium	1	1
	Bosnia and Herzegovina	1	1
	Bulgaria	1	1
	Channel Islands	1	1
	Croatia	1	1
	Cyprus	1	1
	Czech Republic	1	1
	Denmark	1	1
	Estonia	1	2
	Finland	1	1
	France	1	1
	Germany	1	1
	Greece	1	1
	Hungary	1	1
	Iceland	1	1
	Ireland	1	1
	Israel	1	1
	Italy	1	1
	Latvia	1	1
	Lithuania	1	1
	Luxembourg	1	1
	Malta	1	1
	Montenegro	1	1
	Netherlands	1	1
	Norway	1	1
	Poland	1	1
	Portugal	1	1
	Republic of Moldova	1	1
	Romania	1	1
	Russian Federation	1	2
	Serbia	1	1
	Slovakia	1	1
	Slovenia	1	1
	Spain	1	1
	Sweden	1	1
	Switzerland	1	1
	TFYR Macedonia	1	1
	Ukraine	1	2
	United Kingdom	1	1
Americas	Argentina	1	1
	Aruba	1	1
	Bahamas	1	2
	Barbados	1	2
	Belize	1	2
	Bolivia (Plurinational State of)	1	1
	Brazil	1	1
	Canada	1	1
	Chile	1	1
	Colombia	1	1
	Costa Rica	1	1
	Cuba	1	1
	Dominican Republic	1	2
	Ecuador	1	1
	El Salvador	1	1
	French Guiana	1	1
	Grenada	1	1
	Guadeloupe	1	1
	Guatemala	1	1
	Guyana	1	2
	Haiti	1	2
	Honduras	1	2
	Jamaica	1	2
	Martinique	1	1
	Mexico	1	1
	Netherlands Antilles	1	1
	Nicaragua	1	1
	Panama	1	2
	Paraguay	1	1
	Peru	1	1
	Puerto Rico	1	1
	Saint Lucia	1	1
	Saint Vincent and the Grenadines	1	1
	Suriname	1	2
	Trinidad and Tobago	1	2
	United States of America	1	1
	United States Virgin Islands	1	1
	Uruguay	1	1
	Venezuela (Bolivarian Republic of)	1	1
Malaria cateogy	1 = low (0%) malaria population at risk (PAR); 2 = moderate (0.1-10%) PAR); 3 = high (>10%) PAR
HIV category	1 = low (0-<5%) HIV seroprevalence; 2 = moderate (5-10%) HIV seroprevalence; 3 = (>10%) HIV seroprevalence
